# Supplementary material for: A Feedback Loop between Inflammation and Zn Uptake
Source: PLoS One. 2016 Feb 4;11(2):e0147146. doi: 10.1371/journal.pone.0147146 (PMC4741903; doi:10.1371/journal.pone.0147146)
Supplement: S1 Table — (XLSX) [file pone.0147146.s001.xlsx]

## Sheet: Figure 1
Figure 1
A. Zn kinetics in OA medium			each column represents a single experiment
Hours		OA medium					OA medium +IL-17 +TNF
0	0.1811	0.1856	0.2333	0.2335	*	0.1811	0.1907	0.2638	0.2331	*
6	0.1962	0.2273	0.1927	0.1843		0.1864	0.21605	0.1882	0.18615
12
24
48	0.23575	0.20875	0.1909	0.1901		0.2173	0.20885	0.19215	0.1941
54
60
72
96	0.2225	0.20935	0.1908	0.20075		0.1929	0.1906	0.1785	0.1941
120	0.2066	0.19685	0.19545	0.19955		0.2061	0.21	0.1942	0.2092
B. Zn kinetics in RA medium
Hours		RA medium				RA medium +IL-17 +TNF
0	0.1811	0.1856	0.2333	0.2335	*	0.1811	0.1907	0.2638	0.2331	*
6	0.2339	0.1725	0.2001	0.18475		0.1809	0.1803	0.18825	0.2033
12
24
48	0.1864	0.175	0.2122	0.1978		0.1767	0.1881	0.1868	0.2193
54
60
72
96	0.19395	0.1808	0.20065	0.21605		0.17255	0.1737	0.20055	0.2048
120	0.17835	0.17445	0.23055	0.21605		0.19205	0.18115	0.21445	0.2118
*= medium before the addition to cells
C. Zn content in cells at 120h			each line corresponds to a different exeriment using cells deriving from a different patient
OA cells	OA cells +IL-17 +TNF			RA cells	RA cells +IL-17 +TNF
0.0985868	0.0921705			0.0490445	0.122309
0.116939	0.135578			0.09647	0.0930878
0.05404	0.152295			0.05539	0.088255
0.06433	0.12834			0.04536	0.053435
0.112041	0.218215			0.123012	0.234512
0.127247	0.204055			0.0960367	0.178063
0.191864	0.191854			0.111956	0.156029
0.120291	0.214008			0.126656	0.219589
D.KD Zn/70Zn		each line corresponds to a different exeriment using cells deriving from a different patient
OA cells	OA cells +IL-17 +TNF			RA cells	RA cells +IL-17 +TNF
1.28137	1.11414			1.16049	0.884886
1.25507	1.03175			1.23008	1.23232
1.18907	1.10509			1.21473	1.86774
1.26587	1.11178			1.58147	1.37698
1.36657	1.24633			1.1184	1.15802
1.21615	1.14473			1.32501	1.26056
