# Supplementary material for: A Feedback Loop between Inflammation and Zn Uptake
Source: PLoS One. 2016 Feb 4;11(2):e0147146. doi: 10.1371/journal.pone.0147146 (PMC4741903; doi:10.1371/journal.pone.0147146)
Supplement: S2 Table — (XLSX) [file pone.0147146.s002.xlsx]

## Sheet: Sheet1
Figure 2
A. ZIP-8 expression after exposure to IL-17, TNF or the combination							each line represents a single experiment. Each value is the mean of triplicate values
OA ctrl	OA +IL-17	OA +TNF	OA +IL-17+TNF	RA ctrl	RA +IL-17	RA +TNF	RA + IL-17+TNF
1	1.27456	1.50525	1.79923	0.467182	0.790041	1.1019	1.05791
1	1.44393	1.62451	5.55238	0.580952	0.907519	0.972655	3.77143
1	1.88474	5.08441	4.53154	2.41304	1.44156	3.48214	8.28138
1	1.89448	5.17208	3.29631	1.60191	1.83117	3.26786	6.63467
1	1.94318	4.94805	1.92626	0.324001	1.74838	3.35065	2.1623
B. Transporters gene expression after exposure to cytokine combination and Zn							each line represents a single experiment. Each value is the mean of triplicate values
ZIP-8
OA ctrl	OA ctrl +cytokines	OA +0.9ppm Zn	OA +0.9ppm Zn +cytokines	OA +3.6ppm Zn	OA +3.6ppm Zn +cytokines		RA ctrl	RA ctrl +cytokines	RA +0.9ppm Zn	RA +0.9ppm Zn +cytokines	RA +3.6ppm Zn	RA +3.6ppm Zn +cytokines
1	1.79923	1.11969	1.41699	1.41699	1.96911		0.467182	1.05791	0.451738	1.23552	0.586873	1.66023
1	5.55238	0.980952	5.85714	1.07619	5.82857		0.580952	3.77143	0.590476	4.24762	0.628571	2.4
1	4.53154	0.776026	5.93631				2.41304	8.28138	1.31981	5.93631
1	3.29631	1.58929	4.17085				1.60191	6.63467	3.11552	4.17085
1	1.92626	1.82875	1.87268	0.815574	1.86619		0.324001	2.1623	0.263178	2.1479	0.208645	2.13028
1	3.33541	0.85471	2.55466	0.82472	2.53768		0.44321	1.15405	0.45953	1.61944	0.6107	1.61976
1	3.00187	0.86139	2.82613	1.02061	4.20919		0.1521	0.36924	0.19813	0.30597	0.30849	0.27568
MT-1F
OA ctrl	OA ctrl +cytokines	OA +0.9ppm Zn	OA +0.9ppm Zn +cytokines	OA +3.6ppm Zn	OA +3.6ppm Zn +cytokines		RA ctrl	RA ctrl +cytokines	RA +0.9ppm Zn	RA +0.9ppm Zn +cytokines	RA +3.6ppm Zn	RA +3.6ppm Zn +cytokines
1	21.88	16.15	29.42	29.57	48		0.33	0.92	1.13	2.48	4.87	13
1	14.6604	1.37736	13.8679	2.83019	23.3585		1.4717	12.2642	1.75472	18.4717	3.67924	19.4528
1	4.5831	1.37898	9.53122				2.58471	23.4427	6.00264	42.8296
1	2.43569	0.782101	6.92718				1.37554	12.3795	1.49717	24.2451
1	9.42788	20.6721	37.2163	44.4799	129.076		1.05917	8.20968	2.24929	17.2758	10.1348	82.061
1	5.02409	1.36021	8.33305	3.23464	16.7701		0.51235	4.62363	0.95397	4.76835	1.59751	5.6825
1	7.16416	2.31274	11.5041	5.03029	24.0341		0.38243	3.01846	0.83601	2.52431	7.53365	13.3038
MT-1M
OA ctrl	OA ctrl +cytokines	OA +0.9ppm Zn	OA +0.9ppm Zn +cytokines	OA +3.6ppm Zn	OA +3.6ppm Zn +cytokines		RA ctrl	RA ctrl +cytokines	RA +0.9ppm Zn	RA +0.9ppm Zn +cytokines	RA +3.6ppm Zn	RA +3.6ppm Zn +cytokines
1	2.36648	1.61222	3.75426	3.3196	5.79119		0.33	1.09	1.09	2.99	6.77	18.85
1	15.8684	1.47368	15.3947	5.60526	34.7105		1.21053	7.31579	1.71053	15.3421	5.5	23.0263
1	3.21034	1.46686	8.41362				4.17775	24.8079	8.47214	52.4448
1	2.12874	0.993093	8.33973				3.03143	17.0299	3.65532	33.8246
1	2.31553	11.8398	12.9383	29.0603	35.7001		0.243796	1.22572	0.401519	2.73903	5.04207	15.8455
1	5.48734	2.91424	10.841	16.8196	44.9126		1.59559	5.33138	1.40136	11.2228	9.78862	21.9348
1	3.94214	1.92825	6.71492	9.40475	17.4671		0.25315	1.40974	0.54029	1.55125	6.27787	9.10703
MT-1X
OA ctrl	OA ctrl +cytokines	OA +0.9ppm Zn	OA +0.9ppm Zn +cytokines	OA +3.6ppm Zn	OA +3.6ppm Zn +cytokines		RA ctrl	RA ctrl +cytokines	RA +0.9ppm Zn	RA +0.9ppm Zn +cytokines	RA +3.6ppm Zn	RA +3.6ppm Zn +cytokines
1	2.08733	1.64555	4.08733	3.71747	6.39212		0.299658	0.525685	0.59589	1.03938	2.43151	3.13356
1	3.64912	1.31579	4.19298	3.80702	9.54386		1.05263	2.78947	1.21053	5.40351	3.24561	7.70176
1	3.0105	0.965936	5.85634				3.29436	11.9588	4.85678	24.2515
1	3.22657	1.71713	10.2674				3.38698	10.7034	3.86375	24.4201
1	2.55721	15.782	15.7481	34.3629	42.1716		0.528983	1.41734	0.921992	3.70781	8.89757	19.3654
1	1.30514	0.61656	1.6694	2.23893	5.53758		1.1	4.65893	1.52626	6.10504	8.57419	20.8215
1	2.72301	1.82911	5.7057	8.68261	16.8826		0.44069	1.65746	1.19185	1.60328	5.98858	11.4185
ZnT1
OA ctrl	OA ctrl +cytokines	OA +0.9ppm Zn	OA +0.9ppm Zn +cytokines	OA +3.6ppm Zn	OA +3.6ppm Zn +cytokines		RA ctrl	RA ctrl +cytokines	RA +0.9ppm Zn	RA +0.9ppm Zn +cytokines	RA +3.6ppm Zn	RA +3.6ppm Zn +cytokines
1	1.05389	1.32335	1.72455	1.64072	2.65868		0.45509	0.48503	0.497006	0.778443	1	1.63473
1	1.5443	1.12658	2.03797	1.91139	2.73418		1.03798	2.06329	1.32911	2.74683	2.07595	2.87342
1	1.40994	0.695652	1.62733				1.34162	2.93168	1.60248	3.71429
1	1.26596	0.648936	2				1.09574	2.40957	0.744681	2.86702
1	1.7835	4.86116	3.10254	4.71896	4.76514		2.12096	3.54692	2.03732	4.07287	3.10806	6.93825
1	2.22026	1.23498	2.29349	2.40222	3.73166		0.81857	1.5953	1.20664	1.87251	1.96916	2.90777
1	1.23924	1.55788	2.58799	3.42454	5.64782		1.2274	2.57259	2.68511	1.78183	2.81264	6.61391
