# Supplementary material for: A Feedback Loop between Inflammation and Zn Uptake
Source: PLoS One. 2016 Feb 4;11(2):e0147146. doi: 10.1371/journal.pone.0147146 (PMC4741903; doi:10.1371/journal.pone.0147146)
Supplement: S3 Table — (XLSX) [file pone.0147146.s003.xlsx]

## Sheet: Sheet1
Figure 3	Production de IL-6 (ng/ml)			each line represents a single experiment done with cells deriving from a different patient
Day 1
OA ctrl	OA ctrl +cytokines	OA +0.9ppm Zn	OA +0.9ppm Zn +cytokines	OA +3.6ppm Zn	OA +3.6ppm Zn +cytokines		RA ctrl	RA ctrl +cytokines	RA +0.9ppm Zn	RA +0.9ppm Zn +cytokines	RA +3.6ppm Zn	RA +3.6ppm Zn +cytokines
5.963	35.5389	7.286	25.249	6.4	30.423		6.82607	29.9415	6.015	42.95	10.055	51.858
4.337	9.713	2.372	10.087	12.806	23.657		4.431	16.513	1.337	18.265	10.201	42.179
21.911	120.282	35.7778	87.7537	35.2574	162.32		36.8173	212.469	20.8669	122.324	14.0925	120.76
5.815	67.1339	34.6899	108.393	39.4812	105.311		29.9995	282.7	10.3098	77.5455	23.7278	112.831
5.24685	24.1582	5.21344	17.0104	8.10456	31.9967		4.8604	44.6206	5.85631	16.7142	3.46347	98.6574
5.99447	29.4434	7.1077	14.3172	5.99825	25.8103		10.6784	34.3171	5.13644	33.1992	5.60385	117.273
17.5837	26.0785	15.0475	48.1536	18.1943	58.9085		12.4502	26.8329	12.6313	38.5358	9.95528	69.8801
9.4617	28.3463	14.9563	60.6576	15.3896	42.254		7.18121	37.2346	9.31832	75.7945	29.9236	54.8847
Day 5
OA ctrl	OA ctrl +cytokines	OA +0.9ppm Zn	OA +0.9ppm Zn +cytokines	OA +3.6ppm Zn	OA +3.6ppm Zn +cytokines		RA ctrl	RA ctrl +cytokines	RA +0.9ppm Zn	RA +0.9ppm Zn +cytokines	RA +3.6ppm Zn	RA +3.6ppm Zn +cytokines
13.8366	117.182	16.481	136.084	22.9013	41.3947		14.2232	40.723	13.884	169.104	13.8747	100.634
13.8317	110.039	19.205	153.073	22.2569	52.3328		13.848	62.7347	13.867	133.901	13.8222	79.2763
11.3852	48.6962	20.9149	25.9056	21.8686	75.3488		10.2221	54.3934	9.46341	71.5605	12.3315	177.715
9.91726	80.6852	14.5581	74.8793	34.5335	97.32		11.3861	38.6792	8.80836	59.0129	14.8964	241.346
4.68065	85.3622	22.3443	172.572	77.6837	74.085		2.14353		42.356	228.638	38.1121	131.354
9.45242	23.0092	20.2338	121.825	36.3582	112.815		16.3421	177.143	36.4919	254.869	40.8227	142.454
10.6436	79.5831	9.52511	67.1868	13.3099	105.771		9.98754	77.611	6.55679	76.7533	4.68907	98.7574
43.4754	98.2712	9.30252	80.4959	9.78256	103.517		7.03697	112.767	4.48226	76.9496	12.3831	130.69
Day 8
OA ctrl	OA ctrl +cytokines	OA +0.9ppm Zn	OA +0.9ppm Zn +cytokines	OA +3.6ppm Zn	OA +3.6ppm Zn +cytokines		RA ctrl	RA ctrl +cytokines	RA +0.9ppm Zn	RA +0.9ppm Zn +cytokines	RA +3.6ppm Zn	RA +3.6ppm Zn +cytokines
13.044	248.593	41.371	195.278	87.59	199.585		12.761	83.805	27.513	215.766	30.945	156.915
13.103	248.933	50.895	197.672	59.849	191.252		4.229	128.888	73.064	204.388	12.67	284.638
94.034	223.16	88.8917	219.914	159.273	332.77		9.85938	153.115	25.7902	155.245	35.4199	257.409
34.5213	215.008	63.1149	207.151	196.784	302.358			98.1973	14.7313	161.964	11.2227	360.708
35.4159	302.943	55.8759	148.246	154.072	294.841		127.501	91.1146	98.5738	251.704	170.024	225.177
30.1344	234.103	34.3152	110.172	127.485	226.929		42.3359	162.16	47.6161	261.688	196.753	374.564
21.9238	75.8248	44.5788	131.756	9.31502	65.6266		13.9539	115.203	25.8012	97.162	5.08578	126.935
21.6713	90.6069	22.7141	117.077	3.4436	47.3087		22.266	111.602	5.22489	103.224	6.91048	113.243
